# Supplementary material for: Influence of sports expertise level on attention in multiple object tracking
Source: PeerJ. 2018 Sep 28;6:e5732. doi: 10.7717/peerj.5732 (PMC6166630; doi:10.7717/peerj.5732)
Supplement: Supplemental Information 1 [file peerj-06-5732-s001.xlsx]

## Sheet: data
sub.NO.(1~22=elite;31~50=intermediate;61~83=non-athtletes)	group(1=elite;2=intermediate;3=non-athtletes)	Trial.NO.	number of targets	wrong number(0=right;1=wrong)	correct answer	subjects' response
1	1	1	2	1	0	1
1	1	2	2	0	2	2
1	1	3	2	0	1	1
1	1	4	2	0	2	2
1	1	5	2	0	0	0
1	1	6	2	1	2	1
1	1	7	2	0	1	1
1	1	8	2	0	0	0
1	1	9	2	0	1	1
1	1	10	2	0	1	1
1	1	11	2	0	1	1
1	1	12	2	0	0	0
1	1	13	2	0	2	2
1	1	14	2	0	1	1
1	1	15	2	0	1	1
1	1	16	2	0	0	0
1	1	17	2	0	1	1
1	1	18	2	0	1	1
1	1	19	2	0	1	1
1	1	20	2	0	0	0
1	1	21	2	0	0	0
1	1	22	2	1	2	1
1	1	23	2	1	1	0
1	1	24	2	1	0	2
1	1	1	3	0	2	2
1	1	2	3	1	0	1
1	1	3	3	0	0	0
1	1	4	3	0	3	3
1	1	5	3	1	3	2
1	1	6	3	0	0	0
1	1	7	3	0	0	0
1	1	8	3	1	1	2
1	1	9	3	0	3	3
1	1	10	3	0	1	1
1	1	11	3	0	1	1
1	1	12	3	1	1	2
1	1	13	3	1	3	2
1	1	14	3	0	1	1
1	1	15	3	0	0	0
1	1	16	3	0	0	0
1	1	17	3	0	3	3
1	1	18	3	1	1	2
1	1	19	3	0	2	2
1	1	20	3	0	3	3
1	1	21	3	0	2	2
1	1	22	3	0	1	1
1	1	23	3	0	0	0
1	1	24	3	1	3	2
1	1	1	4	1	1	3
1	1	2	4	0	2	2
1	1	3	4	1	1	2
1	1	4	4	0	4	4
1	1	5	4	0	0	0
1	1	6	4	1	3	2
1	1	7	4	1	1	2
1	1	8	4	1	3	2
1	1	9	4	0	4	4
1	1	10	4	1	0	2
1	1	11	4	1	2	3
1	1	12	4	0	1	1
1	1	13	4	0	4	4
1	1	14	4	1	4	3
1	1	15	4	0	2	2
1	1	16	4	0	4	4
1	1	17	4	1	3	2
1	1	18	4	0	1	1
1	1	19	4	1	3	2
1	1	20	4	1	1	2
1	1	21	4	0	1	1
1	1	22	4	0	4	4
1	1	23	4	1	3	2
1	1	24	4	1	2	3
2	1	1	2	0	0	0
2	1	2	2	1	2	1
2	1	3	2	0	1	1
2	1	4	2	0	2	2
2	1	5	2	0	0	0
2	1	6	2	0	2	2
2	1	7	2	1	1	0
2	1	8	2	0	0	0
2	1	9	2	0	1	1
2	1	10	2	1	1	0
2	1	11	2	0	1	1
2	1	12	2	0	0	0
2	1	13	2	0	2	2
2	1	14	2	1	1	0
2	1	15	2	0	1	1
2	1	16	2	0	0	0
2	1	17	2	0	1	1
2	1	18	2	1	1	0
2	1	19	2	0	1	1
2	1	20	2	0	0	0
2	1	21	2	0	0	0
2	1	22	2	1	2	1
2	1	23	2	0	1	1
2	1	24	2	0	0	0
2	1	1	3	0	2	2
2	1	2	3	0	0	0
2	1	3	3	0	0	0
2	1	4	3	1	3	2
2	1	5	3	1	3	2
2	1	6	3	1	0	1
2	1	7	3	0	0	0
2	1	8	3	1	1	0
2	1	9	3	1	3	2
2	1	10	3	1	1	2
2	1	11	3	0	1	1
2	1	12	3	0	1	1
2	1	13	3	1	3	1
2	1	14	3	1	1	0
2	1	15	3	0	0	0
2	1	16	3	0	0	0
2	1	17	3	1	3	4
2	1	18	3	1	1	2
2	1	19	3	1	2	1
2	1	20	3	1	3	4
2	1	21	3	1	2	1
2	1	22	3	1	1	0
2	1	23	3	0	0	0
2	1	24	3	1	3	2
2	1	1	4	0	1	1
2	1	2	4	1	2	1
2	1	3	4	0	1	1
2	1	4	4	1	4	2
2	1	5	4	0	0	0
2	1	6	4	1	3	4
2	1	7	4	0	1	1
2	1	8	4	1	3	2
2	1	9	4	0	4	4
2	1	10	4	1	0	2
2	1	11	4	0	2	2
2	1	12	4	0	1	1
2	1	13	4	0	4	4
2	1	14	4	0	4	4
2	1	15	4	1	2	1
2	1	16	4	1	4	2
2	1	17	4	1	3	2
2	1	18	4	0	1	1
2	1	19	4	1	3	2
2	1	20	4	0	1	1
2	1	21	4	0	1	1
2	1	22	4	0	4	4
2	1	23	4	1	3	4
2	1	24	4	1	2	4
3	1	1	2	0	0	0
3	1	2	2	0	2	2
3	1	3	2	0	1	1
3	1	4	2	0	2	2
3	1	5	2	0	0	0
3	1	6	2	0	2	2
3	1	7	2	0	1	1
3	1	8	2	0	0	0
3	1	9	2	0	1	1
3	1	10	2	0	1	1
3	1	11	2	0	1	1
3	1	12	2	0	0	0
3	1	13	2	0	2	2
3	1	14	2	0	1	1
3	1	15	2	0	1	1
3	1	16	2	0	0	0
3	1	17	2	0	1	1
3	1	18	2	1	1	0
3	1	19	2	0	1	1
3	1	20	2	0	0	0
3	1	21	2	0	0	0
3	1	22	2	0	2	2
3	1	23	2	0	1	1
3	1	24	2	0	0	0
3	1	1	3	0	2	2
3	1	2	3	0	0	0
3	1	3	3	0	0	0
3	1	4	3	0	3	3
3	1	5	3	1	3	1
3	1	6	3	1	0	1
3	1	7	3	0	0	0
3	1	8	3	0	1	1
3	1	9	3	1	3	2
3	1	10	3	1	1	2
3	1	11	3	0	1	1
3	1	12	3	0	1	1
3	1	13	3	0	3	3
3	1	14	3	0	1	1
3	1	15	3	0	0	0
3	1	16	3	0	0	0
3	1	17	3	0	3	3
3	1	18	3	1	1	2
3	1	19	3	0	2	2
3	1	20	3	1	3	2
3	1	21	3	0	2	2
3	1	22	3	1	1	0
3	1	23	3	0	0	0
3	1	24	3	0	3	3
3	1	1	4	1	1	2
3	1	2	4	0	2	2
3	1	3	4	1	1	2
3	1	4	4	0	4	4
3	1	5	4	1	0	1
3	1	6	4	1	3	4
3	1	7	4	0	1	1
3	1	8	4	0	3	3
3	1	9	4	1	4	3
3	1	10	4	0	0	0
3	1	11	4	0	2	2
3	1	12	4	0	1	1
3	1	13	4	0	4	4
3	1	14	4	1	4	3
3	1	15	4	0	2	2
3	1	16	4	0	4	4
3	1	17	4	1	3	2
3	1	18	4	0	1	1
3	1	19	4	0	3	3
3	1	20	4	0	1	1
3	1	21	4	0	1	1
3	1	22	4	1	4	3
3	1	23	4	0	3	3
3	1	24	4	1	2	1
4	1	1	2	0	0	0
4	1	2	2	0	2	2
4	1	3	2	0	1	1
4	1	4	2	0	2	2
4	1	5	2	0	0	0
4	1	6	2	0	2	2
4	1	7	2	0	1	1
4	1	8	2	0	0	0
4	1	9	2	0	1	1
4	1	10	2	0	1	1
4	1	11	2	0	1	1
4	1	12	2	0	0	0
4	1	13	2	1	2	1
4	1	14	2	0	1	1
4	1	15	2	0	1	1
4	1	16	2	0	0	0
4	1	17	2	0	1	1
4	1	18	2	0	1	1
4	1	19	2	0	1	1
4	1	20	2	0	0	0
4	1	21	2	0	0	0
4	1	22	2	0	2	2
4	1	23	2	0	1	1
4	1	24	2	0	0	0
4	1	1	3	1	2	1
4	1	2	3	0	0	0
4	1	3	3	0	0	0
4	1	4	3	1	3	2
4	1	5	3	0	3	3
4	1	6	3	1	0	1
4	1	7	3	0	0	0
4	1	8	3	1	1	2
4	1	9	3	0	3	3
4	1	10	3	1	1	2
4	1	11	3	0	1	1
4	1	12	3	0	1	1
4	1	13	3	0	3	3
4	1	14	3	0	1	1
4	1	15	3	0	0	0
4	1	16	3	0	0	0
4	1	17	3	0	3	3
4	1	18	3	1	1	2
4	1	19	3	0	2	2
4	1	20	3	0	3	3
4	1	21	3	0	2	2
4	1	22	3	0	1	1
4	1	23	3	0	0	0
4	1	24	3	0	3	3
4	1	1	4	1	1	0
4	1	2	4	0	2	2
4	1	3	4	0	1	1
4	1	4	4	0	4	4
4	1	5	4	0	0	0
4	1	6	4	1	3	2
4	1	7	4	0	1	1
4	1	8	4	1	3	2
4	1	9	4	0	4	4
4	1	10	4	0	0	0
4	1	11	4	0	2	2
4	1	12	4	0	1	1
4	1	13	4	1	4	3
4	1	14	4	0	4	4
4	1	15	4	0	2	2
4	1	16	4	1	4	2
4	1	17	4	0	3	3
4	1	18	4	0	1	1
4	1	19	4	0	3	3
4	1	20	4	0	1	1
4	1	21	4	0	1	1
4	1	22	4	1	4	3
4	1	23	4	0	3	3
4	1	24	4	1	2	3
5	1	1	2	0	0	0
5	1	2	2	0	2	2
5	1	3	2	0	1	1
5	1	4	2	0	2	2
5	1	5	2	0	0	0
5	1	6	2	1	2	1
5	1	7	2	0	1	1
5	1	8	2	0	0	0
5	1	9	2	0	1	1
5	1	10	2	0	1	1
5	1	11	2	0	1	1
5	1	12	2	1	0	1
5	1	13	2	0	2	2
5	1	14	2	0	1	1
5	1	15	2	0	1	1
5	1	16	2	0	0	0
5	1	17	2	0	1	1
5	1	18	2	0	1	1
5	1	19	2	0	1	1
5	1	20	2	0	0	0
5	1	21	2	0	0	0
5	1	22	2	1	2	0
5	1	23	2	0	1	1
5	1	24	2	0	0	0
5	1	1	3	0	2	2
5	1	2	3	1	0	1
5	1	3	3	0	0	0
5	1	4	3	1	3	2
5	1	5	3	1	3	2
5	1	6	3	0	0	0
5	1	7	3	0	0	0
5	1	8	3	0	1	1
5	1	9	3	0	3	3
5	1	10	3	1	1	0
5	1	11	3	0	1	1
5	1	12	3	0	1	1
5	1	13	3	0	3	3
5	1	14	3	0	1	1
5	1	15	3	1	0	1
5	1	16	3	0	0	0
5	1	17	3	1	3	2
5	1	18	3	1	1	2
5	1	19	3	1	2	1
5	1	20	3	1	3	2
5	1	21	3	1	2	3
5	1	22	3	0	1	1
5	1	23	3	0	0	0
5	1	24	3	0	3	3
5	1	1	4	0	1	1
5	1	2	4	0	2	2
5	1	3	4	1	1	2
5	1	4	4	0	4	4
5	1	5	4	1	0	1
5	1	6	4	1	3	1
5	1	7	4	0	1	1
5	1	8	4	1	3	2
5	1	9	4	0	4	4
5	1	10	4	1	0	1
5	1	11	4	0	2	2
5	1	12	4	0	1	1
5	1	13	4	1	4	3
5	1	14	4	0	4	4
5	1	15	4	1	2	1
5	1	16	4	1	4	3
5	1	17	4	0	3	3
5	1	18	4	0	1	1
5	1	19	4	1	3	2
5	1	20	4	1	1	0
5	1	21	4	0	1	1
5	1	22	4	1	4	3
5	1	23	4	1	3	4
5	1	24	4	1	2	3
6	1	1	2	1	0	1
6	1	2	2	0	2	2
6	1	3	2	0	1	1
6	1	4	2	0	2	2
6	1	5	2	0	0	0
6	1	6	2	0	2	2
6	1	7	2	0	1	1
6	1	8	2	0	0	0
6	1	9	2	0	1	1
6	1	10	2	0	1	1
6	1	11	2	0	1	1
6	1	12	2	0	0	0
6	1	13	2	0	2	2
6	1	14	2	0	1	1
6	1	15	2	0	1	1
6	1	16	2	0	0	0
6	1	17	2	0	1	1
6	1	18	2	1	1	0
6	1	19	2	0	1	1
6	1	20	2	0	0	0
6	1	21	2	0	0	0
6	1	22	2	1	2	1
6	1	23	2	0	1	1
6	1	24	2	0	0	0
6	1	1	3	0	2	2
6	1	2	3	0	0	0
6	1	3	3	0	0	0
6	1	4	3	0	3	3
6	1	5	3	1	3	2
6	1	6	3	0	0	0
6	1	7	3	0	0	0
6	1	8	3	1	1	2
6	1	9	3	1	3	2
6	1	10	3	0	1	1
6	1	11	3	0	1	1
6	1	12	3	0	1	1
6	1	13	3	0	3	3
6	1	14	3	0	1	1
6	1	15	3	0	0	0
6	1	16	3	1	0	1
6	1	17	3	1	3	2
6	1	18	3	1	1	2
6	1	19	3	0	2	2
6	1	20	3	1	3	1
6	1	21	3	0	2	2
6	1	22	3	0	1	1
6	1	23	3	0	0	0
6	1	24	3	0	3	3
6	1	1	4	1	1	3
6	1	2	4	1	2	3
6	1	3	4	0	1	1
6	1	4	4	1	4	2
6	1	5	4	1	0	1
6	1	6	4	1	3	2
6	1	7	4	0	1	1
6	1	8	4	1	3	1
6	1	9	4	1	4	2
6	1	10	4	1	0	1
6	1	11	4	0	2	2
6	1	12	4	0	1	1
6	1	13	4	1	4	3
6	1	14	4	1	4	2
6	1	15	4	1	2	1
6	1	16	4	1	4	3
6	1	17	4	0	3	3
6	1	18	4	0	1	1
6	1	19	4	1	3	2
6	1	20	4	1	1	2
6	1	21	4	0	1	1
6	1	22	4	1	4	3
6	1	23	4	0	3	3
6	1	24	4	0	2	2
7	1	1	2	0	0	0
7	1	2	2	0	2	2
7	1	3	2	0	1	1
7	1	4	2	0	2	2
7	1	5	2	0	0	0
7	1	6	2	0	2	2
7	1	7	2	0	1	1
7	1	8	2	0	0	0
7	1	9	2	0	1	1
7	1	10	2	0	1	1
7	1	11	2	0	1	1
7	1	12	2	0	0	0
7	1	13	2	0	2	2
7	1	14	2	0	1	1
7	1	15	2	0	1	1
7	1	16	2	0	0	0
7	1	17	2	0	1	1
7	1	18	2	0	1	1
7	1	19	2	0	1	1
7	1	20	2	0	0	0
7	1	21	2	0	0	0
7	1	22	2	0	2	2
7	1	23	2	0	1	1
7	1	24	2	0	0	0
7	1	1	3	1	2	1
7	1	2	3	0	0	0
7	1	3	3	0	0	0
7	1	4	3	1	3	2
7	1	5	3	1	3	2
7	1	6	3	1	0	1
7	1	7	3	0	0	0
7	1	8	3	1	1	2
7	1	9	3	0	3	3
7	1	10	3	0	1	1
7	1	11	3	0	1	1
7	1	12	3	0	1	1
7	1	13	3	1	3	2
7	1	14	3	0	1	1
7	1	15	3	1	0	1
7	1	16	3	0	0	0
7	1	17	3	0	3	3
7	1	18	3	1	1	2
7	1	19	3	0	2	2
7	1	20	3	0	3	3
7	1	21	3	0	2	2
7	1	22	3	0	1	1
7	1	23	3	1	0	1
7	1	24	3	0	3	3
7	1	1	4	1	1	2
7	1	2	4	0	2	2
7	1	3	4	1	1	2
7	1	4	4	0	4	4
7	1	5	4	0	0	0
7	1	6	4	0	3	3
7	1	7	4	1	1	2
7	1	8	4	1	3	2
7	1	9	4	0	4	4
7	1	10	4	1	0	2
7	1	11	4	1	2	3
7	1	12	4	0	1	1
7	1	13	4	1	4	3
7	1	14	4	1	4	2
7	1	15	4	0	2	2
7	1	16	4	1	4	2
7	1	17	4	1	3	2
7	1	18	4	1	1	2
7	1	19	4	0	3	3
7	1	20	4	0	1	1
7	1	21	4	1	1	2
7	1	22	4	1	4	3
7	1	23	4	0	3	3
7	1	24	4	1	2	3
8	1	1	2	0	0	0
8	1	2	2	1	2	1
8	1	3	2	0	1	1
8	1	4	2	0	2	2
8	1	5	2	1	0	1
8	1	6	2	1	2	1
8	1	7	2	0	1	1
8	1	8	2	0	0	0
8	1	9	2	0	1	1
8	1	10	2	0	1	1
8	1	11	2	0	1	1
8	1	12	2	1	0	1
8	1	13	2	0	2	2
8	1	14	2	0	1	1
8	1	15	2	0	1	1
8	1	16	2	0	0	0
8	1	17	2	0	1	1
8	1	18	2	0	1	1
8	1	19	2	0	1	1
8	1	20	2	0	0	0
8	1	21	2	0	0	0
8	1	22	2	1	2	0
8	1	23	2	1	1	0
8	1	24	2	0	0	0
8	1	1	3	0	2	2
8	1	2	3	1	0	1
8	1	3	3	0	0	0
8	1	4	3	0	3	3
8	1	5	3	0	3	3
8	1	6	3	1	0	1
8	1	7	3	0	0	0
8	1	8	3	0	1	1
8	1	9	3	1	3	2
8	1	10	3	1	1	2
8	1	11	3	0	1	1
8	1	12	3	0	1	1
8	1	13	3	1	3	2
8	1	14	3	0	1	1
8	1	15	3	0	0	0
8	1	16	3	0	0	0
8	1	17	3	0	3	3
8	1	18	3	0	1	1
8	1	19	3	0	2	2
8	1	20	3	0	3	3
8	1	21	3	0	2	2
8	1	22	3	0	1	1
8	1	23	3	1	0	1
8	1	24	3	1	3	1
8	1	1	4	1	1	2
8	1	2	4	0	2	2
8	1	3	4	1	1	3
8	1	4	4	0	4	4
8	1	5	4	1	0	1
8	1	6	4	0	3	3
8	1	7	4	0	1	1
8	1	8	4	0	3	3
8	1	9	4	1	4	3
8	1	10	4	1	0	1
8	1	11	4	0	2	2
8	1	12	4	0	1	1
8	1	13	4	0	4	4
8	1	14	4	1	4	2
8	1	15	4	0	2	2
8	1	16	4	1	4	3
8	1	17	4	0	3	3
8	1	18	4	1	1	2
8	1	19	4	1	3	2
8	1	20	4	0	1	1
8	1	21	4	0	1	1
8	1	22	4	1	4	3
8	1	23	4	0	3	3
8	1	24	4	0	2	2
9	1	1	2	0	0	0
9	1	2	2	1	2	0
9	1	3	2	0	1	1
9	1	4	2	0	2	2
9	1	5	2	0	0	0
9	1	6	2	0	2	2
9	1	7	2	0	1	1
9	1	8	2	0	0	0
9	1	9	2	0	1	1
9	1	10	2	0	1	1
9	1	11	2	0	1	1
9	1	12	2	0	0	0
9	1	13	2	1	2	1
9	1	14	2	0	1	1
9	1	15	2	0	1	1
9	1	16	2	0	0	0
9	1	17	2	0	1	1
9	1	18	2	0	1	1
9	1	19	2	0	1	1
9	1	20	2	0	0	0
9	1	21	2	0	0	0
9	1	22	2	0	2	2
9	1	23	2	0	1	1
9	1	24	2	0	0	0
9	1	1	3	1	2	1
9	1	2	3	1	0	1
9	1	3	3	0	0	0
9	1	4	3	1	3	2
9	1	5	3	1	3	2
9	1	6	3	1	0	1
9	1	7	3	0	0	0
9	1	8	3	0	1	1
9	1	9	3	0	3	3
9	1	10	3	1	1	2
9	1	11	3	0	1	1
9	1	12	3	0	1	1
9	1	13	3	1	3	2
9	1	14	3	0	1	1
9	1	15	3	0	0	0
9	1	16	3	0	0	0
9	1	17	3	0	3	3
9	1	18	3	1	1	2
9	1	19	3	0	2	2
9	1	20	3	1	3	2
9	1	21	3	0	2	2
9	1	22	3	0	1	1
9	1	23	3	1	0	1
9	1	24	3	0	3	3
9	1	1	4	1	1	2
9	1	2	4	1	2	1
9	1	3	4	1	1	2
9	1	4	4	0	4	4
9	1	5	4	0	0	0
9	1	6	4	1	3	2
9	1	7	4	0	1	1
9	1	8	4	1	3	2
9	1	9	4	0	4	4
9	1	10	4	1	0	1
9	1	11	4	0	2	2
9	1	12	4	0	1	1
9	1	13	4	0	4	4
9	1	14	4	0	4	4
9	1	15	4	1	2	1
9	1	16	4	0	4	4
9	1	17	4	0	3	3
9	1	18	4	1	1	2
9	1	19	4	0	3	3
9	1	20	4	0	1	1
9	1	21	4	0	1	1
9	1	22	4	1	4	3
9	1	23	4	1	3	2
9	1	24	4	1	2	3
10	1	1	2	0	0	0
10	1	2	2	1	2	1
10	1	3	2	0	1	1
10	1	4	2	0	2	2
10	1	5	2	0	0	0
10	1	6	2	1	2	1
10	1	7	2	0	1	1
10	1	8	2	0	0	0
10	1	9	2	0	1	1
10	1	10	2	0	1	1
10	1	11	2	0	1	1
10	1	12	2	0	0	0
10	1	13	2	0	2	2
10	1	14	2	0	1	1
10	1	15	2	0	1	1
10	1	16	2	0	0	0
10	1	17	2	0	1	1
10	1	18	2	0	1	1
10	1	19	2	0	1	1
10	1	20	2	0	0	0
10	1	21	2	0	0	0
10	1	22	2	0	2	2
10	1	23	2	0	1	1
10	1	24	2	0	0	0
10	1	1	3	0	2	2
10	1	2	3	1	0	2
10	1	3	3	0	0	0
10	1	4	3	1	3	2
10	1	5	3	1	3	1
10	1	6	3	0	0	0
10	1	7	3	0	0	0
10	1	8	3	1	1	0
10	1	9	3	0	3	3
10	1	10	3	1	1	2
10	1	11	3	0	1	1
10	1	12	3	0	1	1
10	1	13	3	0	3	3
10	1	14	3	0	1	1
10	1	15	3	1	0	1
10	1	16	3	0	0	0
10	1	17	3	0	3	3
10	1	18	3	1	1	2
10	1	19	3	0	2	2
10	1	20	3	0	3	3
10	1	21	3	0	2	2
10	1	22	3	0	1	1
10	1	23	3	0	0	0
10	1	24	3	0	3	3
10	1	1	4	1	1	2
10	1	2	4	0	2	2
10	1	3	4	0	1	1
10	1	4	4	0	4	4
10	1	5	4	1	0	1
10	1	6	4	0	3	3
10	1	7	4	0	1	1
10	1	8	4	0	3	3
10	1	9	4	0	4	4
10	1	10	4	0	0	0
10	1	11	4	1	2	1
10	1	12	4	1	1	2
10	1	13	4	0	4	4
10	1	14	4	0	4	4
10	1	15	4	0	2	2
10	1	16	4	0	4	4
10	1	17	4	1	3	2
10	1	18	4	1	1	2
10	1	19	4	0	3	3
10	1	20	4	0	1	1
10	1	21	4	0	1	1
10	1	22	4	0	4	4
10	1	23	4	0	3	3
10	1	24	4	0	2	2
11	1	1	2	0	0	0
11	1	2	2	0	2	2
11	1	3	2	0	1	1
11	1	4	2	0	2	2
11	1	5	2	0	0	0
11	1	6	2	0	2	2
11	1	7	2	0	1	1
11	1	8	2	0	0	0
11	1	9	2	0	1	1
11	1	10	2	0	1	1
11	1	11	2	0	1	1
11	1	12	2	0	0	0
11	1	13	2	1	2	0
11	1	14	2	0	1	1
11	1	15	2	0	1	1
11	1	16	2	0	0	0
11	1	17	2	0	1	1
11	1	18	2	0	1	1
11	1	19	2	0	1	1
11	1	20	2	0	0	0
11	1	21	2	0	0	0
11	1	22	2	0	2	2
11	1	23	2	0	1	1
11	1	24	2	0	0	0
11	1	1	3	1	2	1
11	1	2	3	0	0	0
11	1	3	3	0	0	0
11	1	4	3	0	3	3
11	1	5	3	1	3	2
11	1	6	3	0	0	0
11	1	7	3	0	0	0
11	1	8	3	0	1	1
11	1	9	3	1	3	2
11	1	10	3	1	1	2
11	1	11	3	0	1	1
11	1	12	3	0	1	1
11	1	13	3	1	3	2
11	1	14	3	0	1	1
11	1	15	3	0	0	0
11	1	16	3	0	0	0
11	1	17	3	0	3	3
11	1	18	3	1	1	2
11	1	19	3	0	2	2
11	1	20	3	1	3	2
11	1	21	3	0	2	2
11	1	22	3	0	1	1
11	1	23	3	0	0	0
11	1	24	3	0	3	3
11	1	1	4	1	1	3
11	1	2	4	0	2	2
11	1	3	4	0	1	1
11	1	4	4	0	4	4
11	1	5	4	1	0	2
11	1	6	4	0	3	3
11	1	7	4	0	1	1
11	1	8	4	0	3	3
11	1	9	4	1	4	3
11	1	10	4	1	0	2
11	1	11	4	0	2	2
11	1	12	4	0	1	1
11	1	13	4	1	4	3
11	1	14	4	1	4	3
11	1	15	4	1	2	1
11	1	16	4	1	4	3
11	1	17	4	1	3	2
11	1	18	4	1	1	2
11	1	19	4	0	3	3
11	1	20	4	0	1	1
11	1	21	4	0	1	1
11	1	22	4	1	4	3
11	1	23	4	1	3	2
11	1	24	4	0	2	2
12	1	1	2	0	0	0
12	1	2	2	0	2	2
12	1	3	2	0	1	1
12	1	4	2	0	2	2
12	1	5	2	0	0	0
12	1	6	2	0	2	2
12	1	7	2	0	1	1
12	1	8	2	1	0	2
12	1	9	2	0	1	1
12	1	10	2	0	1	1
12	1	11	2	0	1	1
12	1	12	2	0	0	0
12	1	13	2	0	2	2
12	1	14	2	0	1	1
12	1	15	2	0	1	1
12	1	16	2	0	0	0
12	1	17	2	0	1	1
12	1	18	2	0	1	1
12	1	19	2	0	1	1
12	1	20	2	0	0	0
12	1	21	2	0	0	0
12	1	22	2	0	2	2
12	1	23	2	0	1	1
12	1	24	2	0	0	0
12	1	1	3	1	2	0
12	1	2	3	0	0	0
12	1	3	3	0	0	0
12	1	4	3	1	3	2
12	1	5	3	0	3	3
12	1	6	3	1	0	3
12	1	7	3	0	0	0
12	1	8	3	0	1	1
12	1	9	3	1	3	2
12	1	10	3	0	1	1
12	1	11	3	0	1	1
12	1	12	3	0	1	1
12	1	13	3	0	3	3
12	1	14	3	0	1	1
12	1	15	3	0	0	0
12	1	16	3	0	0	0
12	1	17	3	0	3	3
12	1	18	3	0	1	1
12	1	19	3	0	2	2
12	1	20	3	0	3	3
12	1	21	3	0	2	2
12	1	22	3	0	1	1
12	1	23	3	0	0	0
12	1	24	3	1	3	2
12	1	1	4	0	1	1
12	1	2	4	0	2	2
12	1	3	4	0	1	1
12	1	4	4	0	4	4
12	1	5	4	0	0	0
12	1	6	4	1	3	2
12	1	7	4	0	1	1
12	1	8	4	0	3	3
12	1	9	4	0	4	4
12	1	10	4	0	0	0
12	1	11	4	1	2	1
12	1	12	4	0	1	1
12	1	13	4	0	4	4
12	1	14	4	0	4	4
12	1	15	4	0	2	2
12	1	16	4	0	4	4
12	1	17	4	1	3	2
12	1	18	4	1	1	2
12	1	19	4	0	3	3
12	1	20	4	1	1	0
12	1	21	4	0	1	1
12	1	22	4	0	4	4
12	1	23	4	0	3	3
12	1	24	4	0	2	2
13	1	1	2	0	0	0
13	1	2	2	1	2	1
13	1	3	2	0	1	1
13	1	4	2	0	2	2
13	1	5	2	0	0	0
13	1	6	2	0	2	2
13	1	7	2	0	1	1
13	1	8	2	0	0	0
13	1	9	2	0	1	1
13	1	10	2	0	1	1
13	1	11	2	0	1	1
13	1	12	2	0	0	0
13	1	13	2	0	2	2
13	1	14	2	0	1	1
13	1	15	2	0	1	1
13	1	16	2	0	0	0
13	1	17	2	0	1	1
13	1	18	2	0	1	1
13	1	19	2	0	1	1
13	1	20	2	0	0	0
13	1	21	2	0	0	0
13	1	22	2	0	2	2
13	1	23	2	1	1	0
13	1	24	2	0	0	0
13	1	1	3	1	2	1
13	1	2	3	0	0	0
13	1	3	3	0	0	0
13	1	4	3	0	3	3
13	1	5	3	0	3	3
13	1	6	3	0	0	0
13	1	7	3	0	0	0
13	1	8	3	0	1	1
13	1	9	3	0	3	3
13	1	10	3	1	1	0
13	1	11	3	0	1	1
13	1	12	3	0	1	1
13	1	13	3	0	3	3
13	1	14	3	0	1	1
13	1	15	3	0	0	0
13	1	16	3	1	0	1
13	1	17	3	0	3	3
13	1	18	3	0	1	1
13	1	19	3	0	2	2
13	1	20	3	0	3	3
13	1	21	3	0	2	2
13	1	22	3	0	1	1
13	1	23	3	0	0	0
13	1	24	3	0	3	3
13	1	1	4	0	1	1
13	1	2	4	0	2	2
13	1	3	4	0	1	1
13	1	4	4	0	4	4
13	1	5	4	1	0	1
13	1	6	4	1	3	4
13	1	7	4	0	1	1
13	1	8	4	0	3	3
13	1	9	4	1	4	1
13	1	10	4	1	0	1
13	1	11	4	1	2	3
13	1	12	4	0	1	1
13	1	13	4	0	4	4
13	1	14	4	0	4	4
13	1	15	4	1	2	1
13	1	16	4	0	4	4
13	1	17	4	1	3	1
13	1	18	4	1	1	2
13	1	19	4	1	3	2
13	1	20	4	0	1	1
13	1	21	4	0	1	1
13	1	22	4	0	4	4
13	1	23	4	0	3	3
13	1	24	4	0	2	2
14	1	1	2	0	0	0
14	1	2	2	0	2	2
14	1	3	2	0	1	1
14	1	4	2	0	2	2
14	1	5	2	0	0	0
14	1	6	2	1	2	1
14	1	7	2	0	1	1
14	1	8	2	0	0	0
14	1	9	2	0	1	1
14	1	10	2	0	1	1
14	1	11	2	1	1	0
14	1	12	2	0	0	0
14	1	13	2	0	2	2
14	1	14	2	0	1	1
14	1	15	2	0	1	1
14	1	16	2	0	0	0
14	1	17	2	0	1	1
14	1	18	2	0	1	1
14	1	19	2	0	1	1
14	1	20	2	0	0	0
14	1	21	2	0	0	0
14	1	22	2	1	2	1
14	1	23	2	1	1	0
14	1	24	2	0	0	0
14	1	1	3	0	2	2
14	1	2	3	1	0	2
14	1	3	3	1	0	2
14	1	4	3	1	3	2
14	1	5	3	0	3	3
14	1	6	3	1	0	1
14	1	7	3	0	0	0
14	1	8	3	0	1	1
14	1	9	3	1	3	2
14	1	10	3	1	1	2
14	1	11	3	0	1	1
14	1	12	3	1	1	2
14	1	13	3	1	3	2
14	1	14	3	1	1	2
14	1	15	3	0	0	0
14	1	16	3	0	0	0
14	1	17	3	0	3	3
14	1	18	3	1	1	2
14	1	19	3	0	2	2
14	1	20	3	1	3	2
14	1	21	3	1	2	1
14	1	22	3	1	1	3
14	1	23	3	1	0	1
14	1	24	3	0	3	3
14	1	1	4	1	1	3
14	1	2	4	1	2	3
14	1	3	4	0	1	1
14	1	4	4	1	4	3
14	1	5	4	0	0	0
14	1	6	4	1	3	2
14	1	7	4	0	1	1
14	1	8	4	1	3	1
14	1	9	4	0	4	4
14	1	10	4	1	0	1
14	1	11	4	0	2	2
14	1	12	4	1	1	3
14	1	13	4	0	4	4
14	1	14	4	1	4	2
14	1	15	4	0	2	2
14	1	16	4	1	4	3
14	1	17	4	1	3	2
14	1	18	4	0	1	1
14	1	19	4	0	3	3
14	1	20	4	0	1	1
14	1	21	4	1	1	2
14	1	22	4	0	4	4
14	1	23	4	1	3	4
14	1	24	4	1	2	3
15	1	1	2	0	1	1
15	1	2	2	0	0	0
15	1	3	2	0	1	1
15	1	4	2	0	0	0
15	1	5	2	0	1	1
15	1	6	2	0	1	1
15	1	7	2	0	0	0
15	1	8	2	1	1	0
15	1	9	2	1	1	0
15	1	10	2	0	1	1
15	1	11	2	0	1	1
15	1	12	2	0	2	2
15	1	13	2	0	1	1
15	1	14	2	0	0	0
15	1	15	2	0	1	1
15	1	16	2	0	0	0
15	1	17	2	0	0	0
15	1	18	2	1	0	1
15	1	19	2	0	1	1
15	1	20	2	0	0	0
15	1	21	2	1	2	1
15	1	22	2	1	2	0
15	1	23	2	0	2	2
15	1	24	2	1	1	0
15	1	1	3	0	0	0
15	1	2	3	1	2	3
15	1	3	3	0	2	2
15	1	4	3	0	0	0
15	1	5	3	1	0	1
15	1	6	3	1	2	1
15	1	7	3	0	2	2
15	1	8	3	0	1	1
15	1	9	3	1	3	2
15	1	10	3	0	0	0
15	1	11	3	0	2	2
15	1	12	3	0	1	1
15	1	13	3	1	0	1
15	1	14	3	0	0	0
15	1	15	3	1	3	1
15	1	16	3	0	3	3
15	1	17	3	0	2	2
15	1	18	3	0	0	0
15	1	19	3	1	2	1
15	1	20	3	0	2	2
15	1	21	3	1	2	1
15	1	22	3	0	0	0
15	1	23	3	0	0	0
15	1	24	3	0	3	3
15	1	1	4	0	4	4
15	1	2	4	1	2	3
15	1	3	4	1	4	3
15	1	4	4	1	4	3
15	1	5	4	0	2	2
15	1	6	4	1	0	1
15	1	7	4	1	3	2
15	1	8	4	0	1	1
15	1	9	4	0	2	2
15	1	10	4	1	3	2
15	1	11	4	1	1	2
15	1	12	4	1	4	3
15	1	13	4	1	0	1
15	1	14	4	1	2	3
15	1	15	4	0	1	1
15	1	16	4	0	3	3
15	1	17	4	1	4	3
15	1	18	4	0	2	2
15	1	19	4	1	1	0
15	1	20	4	0	4	4
15	1	21	4	1	4	2
15	1	22	4	0	2	2
15	1	23	4	0	3	3
15	1	24	4	0	1	1
16	1	1	2	0	0	0
16	1	2	2	1	2	1
16	1	3	2	0	1	1
16	1	4	2	0	2	2
16	1	5	2	0	0	0
16	1	6	2	1	2	1
16	1	7	2	0	1	1
16	1	8	2	0	0	0
16	1	9	2	0	1	1
16	1	10	2	0	1	1
16	1	11	2	1	1	0
16	1	12	2	0	0	0
16	1	13	2	0	2	2
16	1	14	2	1	1	0
16	1	15	2	0	1	1
16	1	16	2	0	0	0
16	1	17	2	0	1	1
16	1	18	2	1	1	0
16	1	19	2	0	1	1
16	1	20	2	0	0	0
16	1	21	2	0	0	0
16	1	22	2	1	2	0
16	1	23	2	0	1	1
16	1	24	2	0	0	0
16	1	1	3	0	2	2
16	1	2	3	0	0	0
16	1	3	3	1	0	1
16	1	4	3	0	3	3
16	1	5	3	0	3	3
16	1	6	3	0	0	0
16	1	7	3	0	0	0
16	1	8	3	0	1	1
16	1	9	3	0	3	3
16	1	10	3	1	1	0
16	1	11	3	0	1	1
16	1	12	3	0	1	1
16	1	13	3	1	3	2
16	1	14	3	0	1	1
16	1	15	3	0	0	0
16	1	16	3	0	0	0
16	1	17	3	0	3	3
16	1	18	3	0	1	1
16	1	19	3	0	2	2
16	1	20	3	0	3	3
16	1	21	3	1	2	1
16	1	22	3	0	1	1
16	1	23	3	1	0	1
16	1	24	3	0	3	3
16	1	1	4	0	1	1
16	1	2	4	0	2	2
16	1	3	4	1	1	3
16	1	4	4	1	4	3
16	1	5	4	1	0	2
16	1	6	4	1	3	2
16	1	7	4	0	1	1
16	1	8	4	1	3	1
16	1	9	4	1	4	3
16	1	10	4	1	0	3
16	1	11	4	1	2	3
16	1	12	4	1	1	2
16	1	13	4	1	4	3
16	1	14	4	1	4	3
16	1	15	4	1	2	3
16	1	16	4	1	4	3
16	1	17	4	1	3	4
16	1	18	4	0	1	1
16	1	19	4	1	3	1
16	1	20	4	1	1	2
16	1	21	4	0	1	1
16	1	22	4	0	4	4
16	1	23	4	1	3	4
16	1	24	4	0	2	2
17	1	1	2	0	0	0
17	1	2	2	0	2	2
17	1	3	2	0	1	1
17	1	4	2	0	2	2
17	1	5	2	0	0	0
17	1	6	2	0	2	2
17	1	7	2	0	1	1
17	1	8	2	0	0	0
17	1	9	2	0	1	1
17	1	10	2	0	1	1
17	1	11	2	1	1	0
17	1	12	2	0	0	0
17	1	13	2	0	2	2
17	1	14	2	1	1	0
17	1	15	2	0	1	1
17	1	16	2	1	0	1
17	1	17	2	0	1	1
17	1	18	2	0	1	1
17	1	19	2	0	1	1
17	1	20	2	0	0	0
17	1	21	2	0	0	0
17	1	22	2	1	2	1
17	1	23	2	0	1	1
17	1	24	2	0	0	0
17	1	1	3	0	2	2
17	1	2	3	0	0	0
17	1	3	3	1	0	1
17	1	4	3	0	3	3
17	1	5	3	1	3	2
17	1	6	3	0	0	0
17	1	7	3	0	0	0
17	1	8	3	1	1	0
17	1	9	3	0	3	3
17	1	10	3	1	1	2
17	1	11	3	1	1	2
17	1	12	3	0	1	1
17	1	13	3	0	3	3
17	1	14	3	0	1	1
17	1	15	3	1	0	1
17	1	16	3	0	0	0
17	1	17	3	1	3	2
17	1	18	3	1	1	2
17	1	19	3	0	2	2
17	1	20	3	0	3	3
17	1	21	3	0	2	2
17	1	22	3	0	1	1
17	1	23	3	0	0	0
17	1	24	3	0	3	3
17	1	1	4	0	1	1
17	1	2	4	0	2	2
17	1	3	4	0	1	1
17	1	4	4	1	4	3
17	1	5	4	1	0	1
17	1	6	4	1	3	2
17	1	7	4	0	1	1
17	1	8	4	1	3	2
17	1	9	4	1	4	3
17	1	10	4	1	0	3
17	1	11	4	0	2	2
17	1	12	4	0	1	1
17	1	13	4	1	4	3
17	1	14	4	0	4	4
17	1	15	4	0	2	2
17	1	16	4	0	4	4
17	1	17	4	0	3	3
17	1	18	4	0	1	1
17	1	19	4	0	3	3
17	1	20	4	0	1	1
17	1	21	4	0	1	1
17	1	22	4	0	4	4
17	1	23	4	1	3	2
17	1	24	4	0	2	2
18	1	1	2	0	0	0
18	1	2	2	0	2	2
18	1	3	2	0	1	1
18	1	4	2	0	2	2
18	1	5	2	1	0	1
18	1	6	2	0	2	2
18	1	7	2	0	1	1
18	1	8	2	0	0	0
18	1	9	2	1	1	0
18	1	10	2	0	1	1
18	1	11	2	0	1	1
18	1	12	2	0	0	0
18	1	13	2	0	2	2
18	1	14	2	0	1	1
18	1	15	2	0	1	1
18	1	16	2	0	0	0
18	1	17	2	0	1	1
18	1	18	2	1	1	0
18	1	19	2	0	1	1
18	1	20	2	1	0	1
18	1	21	2	0	0	0
18	1	22	2	1	2	1
18	1	23	2	0	1	1
18	1	24	2	0	0	0
18	1	1	3	1	2	0
18	1	2	3	0	0	0
18	1	3	3	0	0	0
18	1	4	3	1	3	2
18	1	5	3	1	3	2
18	1	6	3	1	0	1
18	1	7	3	0	0	0
18	1	8	3	0	1	1
18	1	9	3	1	3	2
18	1	10	3	1	1	2
18	1	11	3	1	1	2
18	1	12	3	0	1	1
18	1	13	3	1	3	2
18	1	14	3	0	1	1
18	1	15	3	1	0	1
18	1	16	3	1	0	4
18	1	17	3	1	3	2
18	1	18	3	0	1	1
18	1	19	3	0	2	2
18	1	20	3	1	3	2
18	1	21	3	0	2	2
18	1	22	3	0	1	1
18	1	23	3	1	0	1
18	1	24	3	1	3	4
18	1	1	4	0	1	1
18	1	2	4	0	2	2
18	1	3	4	0	1	1
18	1	4	4	0	4	4
18	1	5	4	1	0	1
18	1	6	4	1	3	2
18	1	7	4	0	1	1
18	1	8	4	1	3	2
18	1	9	4	1	4	2
18	1	10	4	1	0	1
18	1	11	4	0	2	2
18	1	12	4	0	1	1
18	1	13	4	0	4	4
18	1	14	4	0	4	4
18	1	15	4	1	2	1
18	1	16	4	1	4	2
18	1	17	4	1	3	2
18	1	18	4	1	1	2
18	1	19	4	0	3	3
18	1	20	4	1	1	2
18	1	21	4	1	1	3
18	1	22	4	1	4	3
18	1	23	4	0	3	3
18	1	24	4	0	2	2
19	1	1	2	0	0	0
19	1	2	2	0	2	2
19	1	3	2	0	1	1
19	1	4	2	0	2	2
19	1	5	2	0	0	0
19	1	6	2	1	2	1
19	1	7	2	0	1	1
19	1	8	2	1	0	1
19	1	9	2	0	1	1
19	1	10	2	0	1	1
19	1	11	2	0	1	1
19	1	12	2	0	0	0
19	1	13	2	1	2	1
19	1	14	2	0	1	1
19	1	15	2	0	1	1
19	1	16	2	0	0	0
19	1	17	2	1	1	0
19	1	18	2	1	1	0
19	1	19	2	0	1	1
19	1	20	2	0	0	0
19	1	21	2	0	0	0
19	1	22	2	1	2	1
19	1	23	2	1	1	0
19	1	24	2	0	0	0
19	1	1	3	0	2	2
19	1	2	3	1	0	1
19	1	3	3	0	0	0
19	1	4	3	1	3	2
19	1	5	3	1	3	1
19	1	6	3	1	0	1
19	1	7	3	0	0	0
19	1	8	3	0	1	1
19	1	9	3	1	3	1
19	1	10	3	0	1	1
19	1	11	3	0	1	1
19	1	12	3	0	1	1
19	1	13	3	1	3	1
19	1	14	3	1	1	0
19	1	15	3	0	0	0
19	1	16	3	1	0	1
19	1	17	3	1	3	1
19	1	18	3	0	1	1
19	1	19	3	1	2	1
19	1	20	3	0	3	3
19	1	21	3	0	2	2
19	1	22	3	1	1	0
19	1	23	3	1	0	1
19	1	24	3	1	3	2
19	1	1	4	1	1	3
19	1	2	4	0	2	2
19	1	3	4	1	1	3
19	1	4	4	1	4	3
19	1	5	4	0	0	0
19	1	6	4	1	3	4
19	1	7	4	1	1	2
19	1	8	4	1	3	4
19	1	9	4	1	4	3
19	1	10	4	1	0	2
19	1	11	4	0	2	2
19	1	12	4	0	1	1
19	1	13	4	1	4	3
19	1	14	4	0	4	4
19	1	15	4	0	2	2
19	1	16	4	1	4	2
19	1	17	4	1	3	1
19	1	18	4	1	1	2
19	1	19	4	0	3	3
19	1	20	4	0	1	1
19	1	21	4	0	1	1
19	1	22	4	1	4	3
19	1	23	4	1	3	4
19	1	24	4	1	2	3
20	1	1	2	0	0	0
20	1	2	2	1	2	1
20	1	3	2	0	1	1
20	1	4	2	0	2	2
20	1	5	2	0	0	0
20	1	6	2	0	2	2
20	1	7	2	0	1	1
20	1	8	2	1	0	1
20	1	9	2	0	1	1
20	1	10	2	0	1	1
20	1	11	2	0	1	1
20	1	12	2	0	0	0
20	1	13	2	0	2	2
20	1	14	2	0	1	1
20	1	15	2	0	1	1
20	1	16	2	1	0	1
20	1	17	2	1	1	0
20	1	18	2	0	1	1
20	1	19	2	0	1	1
20	1	20	2	0	0	0
20	1	21	2	0	0	0
20	1	22	2	1	2	1
20	1	23	2	0	1	1
20	1	24	2	0	0	0
20	1	1	3	0	2	2
20	1	2	3	0	0	0
20	1	3	3	0	0	0
20	1	4	3	0	3	3
20	1	5	3	0	3	3
20	1	6	3	0	0	0
20	1	7	3	0	0	0
20	1	8	3	0	1	1
20	1	9	3	1	3	2
20	1	10	3	0	1	1
20	1	11	3	0	1	1
20	1	12	3	0	1	1
20	1	13	3	1	3	2
20	1	14	3	0	1	1
20	1	15	3	0	0	0
20	1	16	3	0	0	0
20	1	17	3	0	3	3
20	1	18	3	0	1	1
20	1	19	3	0	2	2
20	1	20	3	0	3	3
20	1	21	3	0	2	2
20	1	22	3	0	1	1
20	1	23	3	0	0	0
20	1	24	3	0	3	3
20	1	1	4	1	1	2
20	1	2	4	0	2	2
20	1	3	4	0	1	1
20	1	4	4	1	4	3
20	1	5	4	0	0	0
20	1	6	4	1	3	1
20	1	7	4	0	1	1
20	1	8	4	0	3	3
20	1	9	4	0	4	4
20	1	10	4	1	0	2
20	1	11	4	0	2	2
20	1	12	4	0	1	1
20	1	13	4	0	4	4
20	1	14	4	0	4	4
20	1	15	4	0	2	2
20	1	16	4	0	4	4
20	1	17	4	1	3	2
20	1	18	4	0	1	1
20	1	19	4	1	3	2
20	1	20	4	0	1	1
20	1	21	4	1	1	2
20	1	22	4	1	4	3
20	1	23	4	0	3	3
20	1	24	4	0	2	2
21	1	1	2	0	0	0
21	1	2	2	1	2	1
21	1	3	2	0	1	1
21	1	4	2	0	2	2
21	1	5	2	0	0	0
21	1	6	2	0	2	2
21	1	7	2	0	1	1
21	1	8	2	0	0	0
21	1	9	2	0	1	1
21	1	10	2	0	1	1
21	1	11	2	0	1	1
21	1	12	2	1	0	1
21	1	13	2	0	2	2
21	1	14	2	0	1	1
21	1	15	2	0	1	1
21	1	16	2	0	0	0
21	1	17	2	0	1	1
21	1	18	2	1	1	0
21	1	19	2	0	1	1
21	1	20	2	0	0	0
21	1	21	2	0	0	0
21	1	22	2	1	2	1
21	1	23	2	0	1	1
21	1	24	2	0	0	0
21	1	1	3	0	2	2
21	1	2	3	0	0	0
21	1	3	3	0	0	0
21	1	4	3	1	3	2
21	1	5	3	1	3	2
21	1	6	3	0	0	0
21	1	7	3	0	0	0
21	1	8	3	0	1	1
21	1	9	3	1	3	2
21	1	10	3	1	1	2
21	1	11	3	1	1	2
21	1	12	3	0	1	1
21	1	13	3	1	3	2
21	1	14	3	0	1	1
21	1	15	3	0	0	0
21	1	16	3	0	0	0
21	1	17	3	0	3	3
21	1	18	3	0	1	1
21	1	19	3	0	2	2
21	1	20	3	0	3	3
21	1	21	3	0	2	2
21	1	22	3	0	1	1
21	1	23	3	0	0	0
21	1	24	3	0	3	3
21	1	1	4	0	1	1
21	1	2	4	0	2	2
21	1	3	4	0	1	1
21	1	4	4	1	4	3
21	1	5	4	0	0	0
21	1	6	4	1	3	1
21	1	7	4	0	1	1
21	1	8	4	0	3	3
21	1	9	4	0	4	4
21	1	10	4	0	0	0
21	1	11	4	0	2	2
21	1	12	4	1	1	2
21	1	13	4	1	4	3
21	1	14	4	0	4	4
21	1	15	4	0	2	2
21	1	16	4	0	4	4
21	1	17	4	0	3	3
21	1	18	4	1	1	2
21	1	19	4	0	3	3
21	1	20	4	0	1	1
21	1	21	4	1	1	2
21	1	22	4	0	4	4
21	1	23	4	0	3	3
21	1	24	4	0	2	2
22	1	1	2	1	0	2
22	1	2	2	1	2	1
22	1	3	2	0	1	1
22	1	4	2	0	2	2
22	1	5	2	1	0	1
22	1	6	2	0	2	2
22	1	7	2	0	1	1
22	1	8	2	0	0	0
22	1	9	2	0	1	1
22	1	10	2	0	1	1
22	1	11	2	0	1	1
22	1	12	2	1	0	2
22	1	13	2	0	2	2
22	1	14	2	0	1	1
22	1	15	2	0	1	1
22	1	16	2	0	0	0
22	1	17	2	0	1	1
22	1	18	2	0	1	1
22	1	19	2	0	1	1
22	1	20	2	0	0	0
22	1	21	2	0	0	0
22	1	22	2	0	2	2
22	1	23	2	0	1	1
22	1	24	2	0	0	0
22	1	1	3	1	2	1
22	1	2	3	0	0	0
22	1	3	3	1	0	1
22	1	4	3	0	3	3
22	1	5	3	1	3	2
22	1	6	3	0	0	0
22	1	7	3	0	0	0
22	1	8	3	0	1	1
22	1	9	3	0	3	3
22	1	10	3	0	1	1
22	1	11	3	0	1	1
22	1	12	3	0	1	1
22	1	13	3	1	3	2
22	1	14	3	0	1	1
22	1	15	3	0	0	0
22	1	16	3	0	0	0
22	1	17	3	0	3	3
22	1	18	3	1	1	2
22	1	19	3	0	2	2
22	1	20	3	0	3	3
22	1	21	3	0	2	2
22	1	22	3	1	1	2
22	1	23	3	1	0	2
22	1	24	3	0	3	3
22	1	1	4	1	1	2
22	1	2	4	1	2	3
22	1	3	4	0	1	1
22	1	4	4	0	4	4
22	1	5	4	1	0	2
22	1	6	4	0	3	3
22	1	7	4	0	1	1
22	1	8	4	1	3	2
22	1	9	4	1	4	3
22	1	10	4	1	0	3
22	1	11	4	0	2	2
22	1	12	4	1	1	2
22	1	13	4	0	4	4
22	1	14	4	1	4	2
22	1	15	4	0	2	2
22	1	16	4	1	4	3
22	1	17	4	1	3	2
22	1	18	4	0	1	1
22	1	19	4	1	3	2
22	1	20	4	1	1	2
22	1	21	4	1	1	2
22	1	22	4	1	4	3
22	1	23	4	1	3	2
22	1	24	4	0	2	2
31	2	1	2	0	0	0
31	2	2	2	0	2	2
31	2	3	2	0	1	1
31	2	4	2	0	2	2
31	2	5	2	0	0	0
31	2	6	2	1	2	0
31	2	7	2	0	1	1
31	2	8	2	0	0	0
31	2	9	2	0	1	1
31	2	10	2	0	1	1
31	2	11	2	0	1	1
31	2	12	2	0	0	0
31	2	13	2	0	2	2
31	2	14	2	0	1	1
31	2	15	2	0	1	1
31	2	16	2	0	0	0
31	2	17	2	0	1	1
31	2	18	2	0	1	1
31	2	19	2	0	1	1
31	2	20	2	0	0	0
31	2	21	2	0	0	0
31	2	22	2	0	2	2
31	2	23	2	0	1	1
31	2	24	2	0	0	0
31	2	1	3	1	2	0
31	2	2	3	0	0	0
31	2	3	3	0	0	0
31	2	4	3	1	3	1
31	2	5	3	1	3	1
31	2	6	3	0	0	0
31	2	7	3	0	0	0
31	2	8	3	0	1	1
31	2	9	3	1	3	1
31	2	10	3	0	1	1
31	2	11	3	0	1	1
31	2	12	3	1	1	2
31	2	13	3	0	3	3
31	2	14	3	0	1	1
31	2	15	3	1	0	1
31	2	16	3	0	0	0
31	2	17	3	0	3	3
31	2	18	3	0	1	1
31	2	19	3	0	2	2
31	2	20	3	1	3	1
31	2	21	3	0	2	2
31	2	22	3	1	1	0
31	2	23	3	0	0	0
31	2	24	3	1	3	2
31	2	1	4	0	1	1
31	2	2	4	0	2	2
31	2	3	4	0	1	1
31	2	4	4	1	4	2
31	2	5	4	1	0	2
31	2	6	4	1	3	2
31	2	7	4	0	1	1
31	2	8	4	1	3	1
31	2	9	4	1	4	2
31	2	10	4	1	0	1
31	2	11	4	0	2	2
31	2	12	4	0	1	1
31	2	13	4	0	4	4
31	2	14	4	1	4	3
31	2	15	4	0	2	2
31	2	16	4	1	4	3
31	2	17	4	1	3	1
31	2	18	4	1	1	0
31	2	19	4	0	3	3
31	2	20	4	1	1	2
31	2	21	4	0	1	1
31	2	22	4	1	4	2
31	2	23	4	1	3	2
31	2	24	4	0	2	2
32	2	1	2	0	0	0
32	2	2	2	0	2	2
32	2	3	2	0	1	1
32	2	4	2	0	2	2
32	2	5	2	0	0	0
32	2	6	2	0	2	2
32	2	7	2	1	1	0
32	2	8	2	0	0	0
32	2	9	2	0	1	1
32	2	10	2	0	1	1
32	2	11	2	1	1	0
32	2	12	2	0	0	0
32	2	13	2	1	2	0
32	2	14	2	0	1	1
32	2	15	2	0	1	1
32	2	16	2	0	0	0
32	2	17	2	0	1	1
32	2	18	2	0	1	1
32	2	19	2	0	1	1
32	2	20	2	0	0	0
32	2	21	2	0	0	0
32	2	22	2	0	2	2
32	2	23	2	0	1	1
32	2	24	2	0	0	0
32	2	1	3	0	2	2
32	2	2	3	0	0	0
32	2	3	3	0	0	0
32	2	4	3	0	3	3
32	2	5	3	0	3	3
32	2	6	3	0	0	0
32	2	7	3	0	0	0
32	2	8	3	1	1	0
32	2	9	3	0	3	3
32	2	10	3	0	1	1
32	2	11	3	0	1	1
32	2	12	3	0	1	1
32	2	13	3	0	3	3
32	2	14	3	0	1	1
32	2	15	3	1	0	1
32	2	16	3	0	0	0
32	2	17	3	0	3	3
32	2	18	3	0	1	1
32	2	19	3	0	2	2
32	2	20	3	0	3	3
32	2	21	3	0	2	2
32	2	22	3	0	1	1
32	2	23	3	0	0	0
32	2	24	3	1	3	2
32	2	1	4	1	1	0
32	2	2	4	1	2	1
32	2	3	4	1	1	2
32	2	4	4	0	4	4
32	2	5	4	0	0	0
32	2	6	4	1	3	1
32	2	7	4	0	1	1
32	2	8	4	1	3	1
32	2	9	4	1	4	3
32	2	10	4	1	0	1
32	2	11	4	0	2	2
32	2	12	4	1	1	2
32	2	13	4	0	4	4
32	2	14	4	1	4	2
32	2	15	4	1	2	1
32	2	16	4	0	4	4
32	2	17	4	0	3	3
32	2	18	4	0	1	1
32	2	19	4	1	3	2
32	2	20	4	0	1	1
32	2	21	4	0	1	1
32	2	22	4	0	4	4
32	2	23	4	0	3	3
32	2	24	4	0	2	2
33	2	1	2	0	0	0
33	2	2	2	0	2	2
33	2	3	2	0	1	1
33	2	4	2	1	2	1
33	2	5	2	0	0	0
33	2	6	2	1	2	1
33	2	7	2	0	1	1
33	2	8	2	0	0	0
33	2	9	2	0	1	1
33	2	10	2	0	1	1
33	2	11	2	1	1	0
33	2	12	2	0	0	0
33	2	13	2	0	2	2
33	2	14	2	0	1	1
33	2	15	2	0	1	1
33	2	16	2	0	0	0
33	2	17	2	0	1	1
33	2	18	2	0	1	1
33	2	19	2	0	1	1
33	2	20	2	0	0	0
33	2	21	2	0	0	0
33	2	22	2	0	2	2
33	2	23	2	0	1	1
33	2	24	2	0	0	0
33	2	1	3	0	2	2
33	2	2	3	1	0	1
33	2	3	3	0	0	0
33	2	4	3	1	3	1
33	2	5	3	1	3	1
33	2	6	3	0	0	0
33	2	7	3	0	0	0
33	2	8	3	0	1	1
33	2	9	3	1	3	2
33	2	10	3	0	1	1
33	2	11	3	0	1	1
33	2	12	3	0	1	1
33	2	13	3	1	3	2
33	2	14	3	1	1	0
33	2	15	3	1	0	1
33	2	16	3	0	0	0
33	2	17	3	1	3	2
33	2	18	3	0	1	1
33	2	19	3	1	2	1
33	2	20	3	1	3	2
33	2	21	3	0	2	2
33	2	22	3	0	1	1
33	2	23	3	0	0	0
33	2	24	3	0	3	3
33	2	1	4	1	1	3
33	2	2	4	0	2	2
33	2	3	4	0	1	1
33	2	4	4	0	4	4
33	2	5	4	1	0	1
33	2	6	4	0	3	3
33	2	7	4	0	1	1
33	2	8	4	1	3	1
33	2	9	4	1	4	3
33	2	10	4	0	0	0
33	2	11	4	1	2	1
33	2	12	4	1	1	2
33	2	13	4	1	4	3
33	2	14	4	0	4	4
33	2	15	4	0	2	2
33	2	16	4	1	4	2
33	2	17	4	0	3	3
33	2	18	4	1	1	2
33	2	19	4	1	3	2
33	2	20	4	0	1	1
33	2	21	4	0	1	1
33	2	22	4	1	4	3
33	2	23	4	0	3	3
33	2	24	4	0	2	2
34	2	1	2	0	0	0
34	2	2	2	0	2	2
34	2	3	2	0	1	1
34	2	4	2	0	2	2
34	2	5	2	0	0	0
34	2	6	2	1	2	0
34	2	7	2	0	1	1
34	2	8	2	0	0	0
34	2	9	2	0	1	1
34	2	10	2	1	1	2
34	2	11	2	0	1	1
34	2	12	2	0	0	0
34	2	13	2	0	2	2
34	2	14	2	0	1	1
34	2	15	2	0	1	1
34	2	16	2	0	0	0
34	2	17	2	0	1	1
34	2	18	2	0	1	1
34	2	19	2	0	1	1
34	2	20	2	0	0	0
34	2	21	2	0	0	0
34	2	22	2	1	2	1
34	2	23	2	0	1	1
34	2	24	2	0	0	0
34	2	1	3	0	2	2
34	2	2	3	1	0	3
34	2	3	3	1	0	1
34	2	4	3	1	3	2
34	2	5	3	1	3	2
34	2	6	3	0	0	0
34	2	7	3	0	0	0
34	2	8	3	1	1	0
34	2	9	3	1	3	2
34	2	10	3	0	1	1
34	2	11	3	1	1	2
34	2	12	3	1	1	2
34	2	13	3	0	3	3
34	2	14	3	0	1	1
34	2	15	3	0	0	0
34	2	16	3	1	0	1
34	2	17	3	1	3	2
34	2	18	3	1	1	2
34	2	19	3	1	2	1
34	2	20	3	1	3	2
34	2	21	3	1	2	1
34	2	22	3	0	1	1
34	2	23	3	0	0	0
34	2	24	3	0	3	3
34	2	1	4	1	1	0
34	2	2	4	0	2	2
34	2	3	4	1	1	3
34	2	4	4	1	4	3
34	2	5	4	1	0	1
34	2	6	4	1	3	1
34	2	7	4	1	1	2
34	2	8	4	1	3	2
34	2	9	4	0	4	4
34	2	10	4	1	0	1
34	2	11	4	1	2	0
34	2	12	4	1	1	3
34	2	13	4	1	4	3
34	2	14	4	0	4	4
34	2	15	4	0	2	2
34	2	16	4	1	4	3
34	2	17	4	0	3	3
34	2	18	4	1	1	2
34	2	19	4	0	3	3
34	2	20	4	1	1	2
34	2	21	4	0	1	1
34	2	22	4	1	4	3
34	2	23	4	1	3	2
34	2	24	4	1	2	3
35	2	1	2	0	0	0
35	2	2	2	0	2	2
35	2	3	2	0	1	1
35	2	4	2	0	2	2
35	2	5	2	0	0	0
35	2	6	2	1	2	1
35	2	7	2	1	1	0
35	2	8	2	0	0	0
35	2	9	2	0	1	1
35	2	10	2	1	1	2
35	2	11	2	0	1	1
35	2	12	2	1	0	1
35	2	13	2	0	2	2
35	2	14	2	0	1	1
35	2	15	2	0	1	1
35	2	16	2	0	0	0
35	2	17	2	0	1	1
35	2	18	2	0	1	1
35	2	19	2	0	1	1
35	2	20	2	0	0	0
35	2	21	2	0	0	0
35	2	22	2	0	2	2
35	2	23	2	0	1	1
35	2	24	2	0	0	0
35	2	1	3	0	2	2
35	2	2	3	1	0	1
35	2	3	3	0	0	0
35	2	4	3	1	3	2
35	2	5	3	1	3	2
35	2	6	3	0	0	0
35	2	7	3	0	0	0
35	2	8	3	0	1	1
35	2	9	3	1	3	2
35	2	10	3	0	1	1
35	2	11	3	0	1	1
35	2	12	3	1	1	2
35	2	13	3	0	3	3
35	2	14	3	0	1	1
35	2	15	3	0	0	0
35	2	16	3	1	0	1
35	2	17	3	1	3	2
35	2	18	3	1	1	2
35	2	19	3	0	2	2
35	2	20	3	0	3	3
35	2	21	3	0	2	2
35	2	22	3	0	1	1
35	2	23	3	0	0	0
35	2	24	3	1	3	1
35	2	1	4	1	1	2
35	2	2	4	0	2	2
35	2	3	4	0	1	1
35	2	4	4	1	4	3
35	2	5	4	1	0	3
35	2	6	4	1	3	2
35	2	7	4	0	1	1
35	2	8	4	1	3	2
35	2	9	4	1	4	3
35	2	10	4	1	0	2
35	2	11	4	1	2	0
35	2	12	4	0	1	1
35	2	13	4	0	4	4
35	2	14	4	1	4	2
35	2	15	4	1	2	1
35	2	16	4	0	4	4
35	2	17	4	1	3	2
35	2	18	4	1	1	2
35	2	19	4	0	3	3
35	2	20	4	0	1	1
35	2	21	4	0	1	1
35	2	22	4	1	4	2
35	2	23	4	0	3	3
35	2	24	4	0	2	2
36	2	1	2	1	0	1
36	2	2	2	0	2	2
36	2	3	2	0	1	1
36	2	4	2	0	2	2
36	2	5	2	0	0	0
36	2	6	2	1	2	1
36	2	7	2	0	1	1
36	2	8	2	0	0	0
36	2	9	2	0	1	1
36	2	10	2	0	1	1
36	2	11	2	0	1	1
36	2	12	2	0	0	0
36	2	13	2	1	2	1
36	2	14	2	0	1	1
36	2	15	2	0	1	1
36	2	16	2	0	0	0
36	2	17	2	0	1	1
36	2	18	2	0	1	1
36	2	19	2	0	1	1
36	2	20	2	0	0	0
36	2	21	2	0	0	0
36	2	22	2	0	2	2
36	2	23	2	0	1	1
36	2	24	2	1	0	1
36	2	1	3	1	2	1
36	2	2	3	1	0	1
36	2	3	3	1	0	1
36	2	4	3	0	3	3
36	2	5	3	1	3	2
36	2	6	3	1	0	1
36	2	7	3	1	0	1
36	2	8	3	0	1	1
36	2	9	3	1	3	2
36	2	10	3	1	1	2
36	2	11	3	1	1	2
36	2	12	3	0	1	1
36	2	13	3	1	3	2
36	2	14	3	0	1	1
36	2	15	3	0	0	0
36	2	16	3	1	0	1
36	2	17	3	1	3	2
36	2	18	3	1	1	2
36	2	19	3	0	2	2
36	2	20	3	0	3	3
36	2	21	3	1	2	1
36	2	22	3	0	1	1
36	2	23	3	1	0	1
36	2	24	3	0	3	3
36	2	1	4	1	1	2
36	2	2	4	0	2	2
36	2	3	4	1	1	3
36	2	4	4	1	4	3
36	2	5	4	1	0	1
36	2	6	4	1	3	2
36	2	7	4	1	1	2
[truncated: 2,681 more rows]
